# Supplementary material for: Comparative Analysis of Human and Animal E. coli: Serotyping, Antimicrobial Resistance, and Virulence Gene Profiling
Source: Antibiotics (Basel). 2022 Apr 21;11(5):552. doi: 10.3390/antibiotics11050552 (PMC9137549; doi:10.3390/antibiotics11050552)
Supplement: Supplementary file 1 [file antibiotics-11-00552-s001.zip]

Archive with 1 entries (1 files):
- antibiotics-1678782-supplementary.pdf
